# Supplementary material for: Chromosomal Instability and Periodontal Disease in Idiopathic Infertility: Evidence of a Possible Association
Source: Biology (Basel). 2025 Sep 12;14(9):1256. doi: 10.3390/biology14091256 (PMC12467813; doi:10.3390/biology14091256)
Supplement: Supplementary file 1 [file biology-14-01256-s001.zip]

Archive with 1 entries (1 files):
- biology-3844240-supplementary.pdf
